# Supplementary material for: Molecular species delimitation analysis of Leptotrombidium spp. and other chigger species parasitizing birds in Malaysia
Source: J Med Entomol. 2025 Jun 19;62(5):1175–91. doi: 10.1093/jme/tjaf078 (PMC12507433; doi:10.1093/jme/tjaf078)
Supplement: tjaf078_suppl_Supplementary_Materials [file tjaf078_suppl_supplementary_materials.xls]

## Sheet: Supplementary Material 1
	PRX12_Odontacarus_audyi	PPX1_Odontacarus_audyi	PRX9_Odontacarus_audyi	PRX4_Odontacarus_audyi	PRX13_Odontacarus_audyi	PRX20_Odontacarus_audyi	PPX4_Odontacarus_audyi	PRX42_Odontacarus_audyi	PPX3_Odontacarus_audyi	OM859423.1_Odontacarus_scorpionivorus	JWX3_Neoschoengastia_gallinarum	SWX48_Neoschoengastia_gallinarum	KTX4_Neoschoengastia_gallinarum	SWX55_Neoschoengastia_gallinarum	KTX8_Neoschoengastia_gallinarum	KTX7_Neoschoengastia_gallinarum	KTX6_Neoschoengastia_gallinarum	KPGX4_Neoschoengastia_gallinarum	SWX58_Neoschoengastia_gallinarum	SWX61_Neoschoengastia_gallinarum	SWX59_Neoschoengastia_gallinarum	SWX60_Neoschoengastia_gallinarum	KPGX5_Neoschoengastia_gallinarum	MK423977.1_Neoschoengastia_gallinarum	MK423978.1_Neoschoengastia_gallinarum	MK423976.1_Neoschoengastia_gallinarum	BRX14_Parascoschoengastia_heynemani	BRX15_Parascoschoengastia_heynemani	BRX16_Parascoschoengastia_heynemani	BRX17_Parascoschoengastia_heynemani	BRX18_Parascoschoengastia_heynemani	PRX2_Toritrombicula_densipiliata	BRX86_Toritrombicula_densipiliata	BRX12_Toritrombicula_densipiliata	PRX49_Toritrombicula_densipiliata	PRX10_Toritrombicula_densipiliata	PRX11_Toritrombicula_densipiliata	BRX78_Toritrombicula_densipiliata	BRX81_Toritrombicula_densipiliata	GMX1_Toritrombicula_densipiliata	GMX5_Toritrombicula_densipiliata	GMX10_Toritrombicula_densipiliata	KPX1_Blankaartia_acuscutellaris	KPX3_Blankaartia_acuscutellaris	KPX5_Blankaartia_acuscutellaris	KPX6_Blankaartia_acuscutellaris	KY930738.1_Blankaartia_acuscutellaris	OP945737.1_Blankaartia_acuscutellaris	KY930734.1_Blankaartia_acuscutellaris
PRX12_Odontacarus_audyi
PPX1_Odontacarus_audyi	0.147872
PRX9_Odontacarus_audyi	0	0.147872
PRX4_Odontacarus_audyi	0	0.147872	0								0.0792922
PRX13_Odontacarus_audyi	0.0143636	0.154706	0.0143636	0.0143636							0.223483
PRX20_Odontacarus_audyi	0	0.147872	0	0	0.0143636
PPX4_Odontacarus_audyi	0.105956	0.154877	0.105956	0.105956	0.108098	0.105956
PRX42_Odontacarus_audyi	0.0143636	0.154706	0.0143636	0.0143636	0	0.0143636	0.108098
PPX3_Odontacarus_audyi	0.141418	0.0327173	0.141418	0.141418	0.14819	0.141418	0.150642	0.14819
OM859423.1_Odontacarus_scorpionivorus	0.370553	0.363981	0.370553	0.370553	0.361119	0.370553	0.385916	0.361119	0.363981
JWX3_Neoschoengastia_gallinarum	0.413088	0.425846	0.413088	0.413088	0.409893	0.413088	0.403734	0.409893	0.422181	0.417852
SWX48_Neoschoengastia_gallinarum	0.413088	0.425846	0.413088	0.413088	0.409893	0.413088	0.403734	0.409893	0.422181	0.417852	0
KTX4_Neoschoengastia_gallinarum	0.413088	0.425846	0.413088	0.413088	0.409893	0.413088	0.403734	0.409893	0.422181	0.417852	0	0
SWX55_Neoschoengastia_gallinarum	0.413088	0.425846	0.413088	0.413088	0.409893	0.413088	0.403734	0.409893	0.422181	0.417852	0	0	0
KTX8_Neoschoengastia_gallinarum	0.413088	0.425846	0.413088	0.413088	0.409893	0.413088	0.403734	0.409893	0.422181	0.417852	0	0	0	0
KTX7_Neoschoengastia_gallinarum	0.413088	0.422578	0.413088	0.413088	0.409893	0.413088	0.403734	0.409893	0.425427	0.421109	0.00177305	0.00177305	0.00177305	0.00177305	0.00177305
KTX6_Neoschoengastia_gallinarum	0.413088	0.425846	0.413088	0.413088	0.409893	0.413088	0.403734	0.409893	0.422181	0.417852	0	0	0	0	0	0.00177305
KPGX4_Neoschoengastia_gallinarum	0.413088	0.425846	0.413088	0.413088	0.409893	0.413088	0.403734	0.409893	0.422181	0.417852	0	0	0	0	0	0.00177305	0
SWX58_Neoschoengastia_gallinarum	0.413088	0.425846	0.413088	0.413088	0.409893	0.413088	0.403734	0.409893	0.422181	0.417852	0	0	0	0	0	0.00177305	0	0
SWX61_Neoschoengastia_gallinarum	0.413088	0.425846	0.413088	0.413088	0.409893	0.413088	0.403734	0.409893	0.422181	0.417852	0	0	0	0	0	0.00177305	0	0	0
SWX59_Neoschoengastia_gallinarum	0.413088	0.425846	0.413088	0.413088	0.409893	0.413088	0.403734	0.409893	0.422181	0.417852	0	0	0	0	0	0.00177305	0	0	0	0
SWX60_Neoschoengastia_gallinarum	0.413088	0.425846	0.413088	0.413088	0.409893	0.413088	0.403734	0.409893	0.422181	0.417852	0	0	0	0	0	0.00177305	0	0	0	0	0
KPGX5_Neoschoengastia_gallinarum	0.413088	0.425846	0.413088	0.413088	0.409893	0.413088	0.403734	0.409893	0.422181	0.417852	0	0	0	0	0	0.00177305	0	0	0	0	0	0
MK423977.1_Neoschoengastia_gallinarum	0.387855	0.430994	0.387855	0.387855	0.384082	0.387855	0.384282	0.384082	0.422517	0.422517	0.0716397	0.0716397	0.0716397	0.0716397	0.0716397	0.0741273	0.0716397	0.0716397	0.0716397	0.0716397	0.0716397	0.0716397	0.0716397
MK423978.1_Neoschoengastia_gallinarum	0.423517	0.411115	0.423517	0.423517	0.41142	0.423517	0.395994	0.41142	0.402987	0.442718	0.0767733	0.0767733	0.0767733	0.0767733	0.0767733	0.0792922	0.0767733	0.0767733	0.0767733	0.0767733	0.0767733	0.0767733	0.0767733	0.0741273
MK423976.1_Neoschoengastia_gallinarum	0.419452	0.407163	0.419452	0.419452	0.407452	0.419452	0.392133	0.407452	0.399111	0.438551	0.074267	0.074267	0.074267	0.074267	0.074267	0.0767733	0.074267	0.074267	0.074267	0.074267	0.074267	0.074267	0.074267	0.0716397	0.00217865
BRX14_Parascoschoengastia_heynemani	0.368689	0.384324	0.368689	0.368689	0.353762	0.368689	0.359517	0.353762	0.386962	0.469461	0.2715	0.2715	0.2715	0.2715	0.2715	0.2715	0.2715	0.2715	0.2715	0.2715	0.2715	0.2715	0.2715	0.232351	0.229469	0.226344
BRX15_Parascoschoengastia_heynemani	0.353919	0.375239	0.353919	0.353919	0.339383	0.353919	0.35083	0.339383	0.374787	0.472702	0.266315	0.266315	0.266315	0.266315	0.266315	0.266315	0.266315	0.266315	0.266315	0.266315	0.266315	0.266315	0.266315	0.229469	0.226599	0.223483	0.0216664
BRX16_Parascoschoengastia_heynemani	0.353919	0.375239	0.353919	0.353919	0.339383	0.353919	0.35083	0.339383	0.374787	0.472702	0.266315	0.266315	0.266315	0.266315	0.266315	0.266315	0.266315	0.266315	0.266315	0.266315	0.266315	0.266315	0.266315	0.229469	0.226599	0.223483	0.0216664	0
BRX17_Parascoschoengastia_heynemani	0.350978	0.375239	0.350978	0.350978	0.336526	0.350978	0.347914	0.336526	0.374787	0.472702	0.26904	0.26904	0.26904	0.26904	0.26904	0.26904	0.26904	0.26904	0.26904	0.26904	0.26904	0.26904	0.26904	0.232614	0.229734	0.226599	0.0253701	0.00355241	0.00355241													0.176413
BRX18_Parascoschoengastia_heynemani	0.350978	0.378335	0.350978	0.350978	0.336526	0.350978	0.353762	0.336526	0.377863	0.469091	0.26904	0.26904	0.26904	0.26904	0.26904	0.26904	0.26904	0.26904	0.26904	0.26904	0.26904	0.26904	0.26904	0.232614	0.229734	0.226599	0.0235148	0.00177305	0.00177305	0.00533813												0.210049
PRX2_Toritrombicula_densipiliata	0.40929	0.393741	0.40929	0.40929	0.40929	0.40929	0.411074	0.40929	0.387247	0.35744	0.354765	0.354765	0.354765	0.354765	0.354765	0.357732	0.354765	0.354765	0.354765	0.354765	0.354765	0.354765	0.354765	0.343916	0.330065	0.32648	0.350348	0.341575	0.341575	0.335676	0.338617
BRX86_Toritrombicula_densipiliata	0.384032	0.398062	0.384032	0.384032	0.393741	0.384032	0.386411	0.393741	0.408129	0.375656	0.397769	0.397769	0.397769	0.397769	0.397769	0.400995	0.397769	0.397769	0.397769	0.397769	0.397769	0.397769	0.397769	0.369924	0.40949	0.405358	0.365395	0.362544	0.362544	0.359467	0.359467	0.158921
BRX12_Toritrombicula_densipiliata	0.387247	0.401395	0.387247	0.387247	0.39702	0.387247	0.389616	0.39702	0.411531	0.378924	0.394564	0.394564	0.394564	0.394564	0.394564	0.397769	0.394564	0.394564	0.394564	0.394564	0.394564	0.394564	0.394564	0.366093	0.405358	0.401259	0.362308	0.359467	0.359467	0.356409	0.356409	0.156606	0.0018018
PRX49_Toritrombicula_densipiliata	0.412306	0.397355	0.412306	0.412306	0.412306	0.412306	0.417443	0.412306	0.390797	0.360965	0.363859	0.363859	0.363859	0.363859	0.363859	0.366889	0.363859	0.363859	0.363859	0.363859	0.363859	0.363859	0.363859	0.347839	0.341243	0.337567	0.344552	0.341769	0.341769	0.335852	0.338802	0.00906065	0.147569	0.145302
PRX10_Toritrombicula_densipiliata	0.402646	0.390484	0.402646	0.402646	0.402646	0.402646	0.411074	0.402646	0.384032	0.363809	0.357732	0.357732	0.357732	0.357732	0.357732	0.360717	0.357732	0.357732	0.357732	0.357732	0.357732	0.357732	0.357732	0.340267	0.333675	0.330065	0.34436	0.335676	0.335676	0.329845	0.332752	0.0072465	0.152008	0.149725	0.0127304
PRX11_Toritrombicula_densipiliata	0.415673	0.394065	0.415673	0.415673	0.415673	0.415673	0.420799	0.415673	0.38755	0.351471	0.366889	0.366889	0.366889	0.366889	0.366889	0.369938	0.366889	0.366889	0.366889	0.366889	0.366889	0.366889	0.366889	0.351556	0.344947	0.341243	0.347546	0.344754	0.344754	0.338802	0.341769	0.0108922	0.154434	0.152135	0.00542501	0.0145754
BRX78_Toritrombicula_densipiliata	0.384032	0.398062	0.384032	0.384032	0.393741	0.384032	0.386411	0.393741	0.408129	0.375656	0.397769	0.397769	0.397769	0.397769	0.397769	0.400995	0.397769	0.397769	0.397769	0.397769	0.397769	0.397769	0.397769	0.369924	0.40949	0.405358	0.365395	0.362544	0.362544	0.359467	0.359467	0.158921	0	0.0018018	0.147569	0.152008	0.154434
BRX81_Toritrombicula_densipiliata	0.384032	0.398062	0.384032	0.384032	0.393741	0.384032	0.386411	0.393741	0.408129	0.375656	0.397769	0.397769	0.397769	0.397769	0.397769	0.400995	0.397769	0.397769	0.397769	0.397769	0.397769	0.397769	0.397769	0.369924	0.40949	0.405358	0.365395	0.362544	0.362544	0.359467	0.359467	0.158921	0	0.0018018	0.147569	0.152008	0.154434	0
GMX1_Toritrombicula_densipiliata	0.396386	0.386956	0.396386	0.396386	0.386677	0.396386	0.391816	0.386677	0.389616	0.356484	0.372414	0.372414	0.372414	0.372414	0.372414	0.375463	0.372414	0.372414	0.372414	0.372414	0.372414	0.372414	0.372414	0.361774	0.373475	0.369628	0.353588	0.356876	0.356876	0.356876	0.359953	0.160256	0.176413	0.173991	0.153394	0.157897	0.151063	0.176413	0.176413
GMX5_Toritrombicula_densipiliata	0.402965	0.393429	0.402965	0.402965	0.393129	0.402965	0.391816	0.393129	0.396088	0.362793	0.37853	0.37853	0.37853	0.37853	0.37853	0.381617	0.37853	0.37853	0.37853	0.37853	0.37853	0.37853	0.37853	0.365548	0.373475	0.369628	0.350558	0.353818	0.353818	0.353818	0.356876	0.157897	0.176413	0.173991	0.151063	0.15555	0.148743	0.176413	0.176413	0.00361012
GMX10_Toritrombicula_densipiliata	0.396386	0.386956	0.396386	0.396386	0.386677	0.396386	0.391816	0.386677	0.389616	0.356484	0.372414	0.372414	0.372414	0.372414	0.372414	0.375463	0.372414	0.372414	0.372414	0.372414	0.372414	0.372414	0.372414	0.361774	0.373475	0.369628	0.353588	0.356876	0.356876	0.356876	0.359953	0.160256	0.176413	0.173991	0.153394	0.157897	0.151063	0.176413	0.176413	0	0.00361012
KPX1_Blankaartia_acuscutellaris	0.360896	0.386739	0.360896	0.360896	0.373167	0.360896	0.388623	0.373167	0.379716	0.377542	0.286563	0.286563	0.286563	0.286563	0.286563	0.286563	0.286563	0.286563	0.286563	0.286563	0.286563	0.286563	0.286563	0.242566	0.230141	0.22712	0.270965	0.273968	0.273968	0.276723	0.276723	0.341769	0.369589	0.366444	0.34798	0.344754	0.344968	0.369589	0.369589	0.354059	0.360213	0.354059
KPX3_Blankaartia_acuscutellaris	0.360896	0.386739	0.360896	0.360896	0.373167	0.360896	0.388623	0.373167	0.379716	0.377542	0.286563	0.286563	0.286563	0.286563	0.286563	0.286563	0.286563	0.286563	0.286563	0.286563	0.286563	0.286563	0.286563	0.242566	0.230141	0.22712	0.270965	0.273968	0.273968	0.276723	0.276723	0.341769	0.369589	0.366444	0.34798	0.344754	0.344968	0.369589	0.369589	0.354059	0.360213	0.354059	0
KPX5_Blankaartia_acuscutellaris	0.363936	0.389965	0.363936	0.363936	0.376282	0.363936	0.391828	0.376282	0.382881	0.380707	0.28928	0.28928	0.28928	0.28928	0.28928	0.28928	0.28928	0.28928	0.28928	0.28928	0.28928	0.28928	0.28928	0.245691	0.23318	0.230141	0.273698	0.276723	0.276723	0.279493	0.279493	0.344754	0.372753	0.369589	0.351011	0.347757	0.34798	0.372753	0.372753	0.357127	0.363319	0.357127	0.00177305	0.00177305
KPX6_Blankaartia_acuscutellaris	0.360896	0.386739	0.360896	0.360896	0.373167	0.360896	0.388623	0.373167	0.379716	0.377542	0.28928	0.28928	0.28928	0.28928	0.28928	0.28928	0.28928	0.28928	0.28928	0.28928	0.28928	0.28928	0.28928	0.242566	0.230141	0.22712	0.270965	0.273968	0.273968	0.276723	0.276723	0.341769	0.369589	0.366444	0.34798	0.344754	0.344968	0.369589	0.369589	0.354059	0.360213	0.354059	0.00177305	0.00177305	0.00355241
KY930738.1_Blankaartia_acuscutellaris	0.360665	0.383201	0.360665	0.360665	0.372898	0.360665	0.391512	0.372898	0.376282	0.380421	0.28946	0.28946	0.28946	0.28946	0.28946	0.28946	0.28946	0.28946	0.28946	0.28946	0.28946	0.28946	0.28946	0.239618	0.227227	0.224215	0.27893	0.276445	0.276445	0.279207	0.279207	0.344552	0.369299	0.366164	0.350779	0.347546	0.347757	0.369299	0.369299	0.350779	0.356876	0.350779	0.00891524	0.00891524	0.010717	0.010717
OP945737.1_Blankaartia_acuscutellaris	0.420505	0.410053	0.420505	0.420505	0.407517	0.420505	0.404543	0.407517	0.425359	0.383892	0.29149	0.29149	0.29149	0.29149	0.29149	0.288697	0.29149	0.29149	0.29149	0.29149	0.29149	0.29149	0.29149	0.237905	0.240825	0.237671	0.241857	0.242042	0.242042	0.244626	0.239472	0.336447	0.334155	0.331187	0.339652	0.342417	0.336667	0.334155	0.334155	0.360485	0.354312	0.360485	0.183929	0.183929	0.186333	0.181536	0.186137
KY930734.1_Blankaartia_acuscutellaris	0.357875	0.377184	0.357875	0.357875	0.370071	0.357875	0.388623	0.370071	0.370341	0.374398	0.286563	0.286563	0.286563	0.286563	0.286563	0.286563	0.286563	0.286563	0.286563	0.286563	0.286563	0.286563	0.286563	0.242566	0.230141	0.22712	0.276445	0.268503	0.268503	0.271228	0.271228	0.341769	0.366444	0.363319	0.34798	0.344754	0.344968	0.366444	0.366444	0.34798	0.354059	0.34798	0.00533813	0.00533813	0.00713025	0.00713025	0.00711991	0.186333
OP945735.1_Blankaartia_acuscutellaris	0.420505	0.413364	0.420505	0.420505	0.407517	0.420505	0.404543	0.407517	0.428737	0.387097	0.294299	0.294299	0.294299	0.294299	0.294299	0.29149	0.294299	0.294299	0.294299	0.294299	0.294299	0.294299	0.294299	0.24107	0.244	0.240825	0.244434	0.244626	0.244626	0.247224	0.242042	0.339423	0.33714	0.334155	0.342655	0.345429	0.339652	0.33714	0.33714	0.3636	0.357389	0.3636	0.181536	0.181536	0.183929	0.179155	0.183739	0.00177305	0.183929
BRX1_Ascoschoengastia_lorius	0.379129	0.392156	0.379129	0.379129	0.388623	0.379129	0.379417	0.388623	0.390914	0.378751	0.239472	0.239472	0.239472	0.239472	0.239472	0.242042	0.239472	0.239472	0.239472	0.239472	0.239472	0.239472	0.239472	0.23376	0.237449	0.234324	0.21533	0.228064	0.228064	0.230615	0.230615	0.29654	0.327817	0.324902	0.293906	0.299287	0.296646	0.327817	0.327817	0.313407	0.319121	0.313407	0.226813	0.226813	0.229319	0.224319	0.231678	0.248102	0.226813
BRX2_Ascoschoengastia_lorius	0.379129	0.392156	0.379129	0.379129	0.388623	0.379129	0.379417	0.388623	0.390914	0.378751	0.239472	0.239472	0.239472	0.239472	0.239472	0.242042	0.239472	0.239472	0.239472	0.239472	0.239472	0.239472	0.239472	0.23376	0.237449	0.234324	0.21533	0.228064	0.228064	0.230615	0.230615	0.29654	0.327817	0.324902	0.293906	0.299287	0.296646	0.327817	0.327817	0.313407	0.319121	0.313407	0.226813	0.226813	0.229319	0.224319	0.231678	0.248102	0.226813
BRX13_Ascoschoengastia_lorius	0.379129	0.392156	0.379129	0.379129	0.388623	0.379129	0.379417	0.388623	0.390914	0.378751	0.239472	0.239472	0.239472	0.239472	0.239472	0.242042	0.239472	0.239472	0.239472	0.239472	0.239472	0.239472	0.239472	0.23376	0.237449	0.234324	0.21533	0.228064	0.228064	0.230615	0.230615	0.29654	0.327817	0.324902	0.293906	0.299287	0.296646	0.327817	0.327817	0.313407	0.319121	0.313407	0.226813	0.226813	0.229319	0.224319	0.231678	0.248102	0.226813
BRX3_Ascoschoengastia_lorius	0.379129	0.392156	0.379129	0.379129	0.388623	0.379129	0.379417	0.388623	0.390914	0.378751	0.239472	0.239472	0.239472	0.239472	0.239472	0.242042	0.239472	0.239472	0.239472	0.239472	0.239472	0.239472	0.239472	0.23376	0.237449	0.234324	0.21533	0.228064	0.228064	0.230615	0.230615	0.29654	0.327817	0.324902	0.293906	0.299287	0.296646	0.327817	0.327817	0.313407	0.319121	0.313407	0.226813	0.226813	0.229319	0.224319	0.231678	0.248102	0.226813
BRX10_Ascoschoengastia_lorius	0.379129	0.392156	0.379129	0.379129	0.388623	0.379129	0.379417	0.388623	0.390914	0.378751	0.239472	0.239472	0.239472	0.239472	0.239472	0.242042	0.239472	0.239472	0.239472	0.239472	0.239472	0.239472	0.239472	0.23376	0.237449	0.234324	0.21533	0.228064	0.228064	0.230615	0.230615	0.29654	0.327817	0.324902	0.293906	0.299287	0.296646	0.327817	0.327817	0.313407	0.319121	0.313407	0.226813	0.226813	0.229319	0.224319	0.231678	0.248102	0.226813
MW478640.1_Ascoschoengastia_indica	0.378853	0.393272	0.378853	0.378853	0.369564	0.378853	0.360237	0.369564	0.390107	0.367048	0.282687	0.282687	0.282687	0.282687	0.282687	0.285435	0.282687	0.282687	0.282687	0.282687	0.282687	0.282687	0.282687	0.264226	0.285423	0.282021	0.251479	0.256517	0.256517	0.259141	0.253906	0.34846	0.319902	0.322817	0.339652	0.339423	0.3337	0.319902	0.319902	0.357947	0.354851	0.357947	0.23089	0.23089	0.233377	0.228415	0.238268	0.250049	0.23089
KY930728.1_Ascoschoengastia_indica	0.393272	0.378335	0.393272	0.393272	0.383837	0.393272	0.377863	0.383837	0.387739	0.337825	0.264432	0.264432	0.264432	0.264432	0.264432	0.267099	0.264432	0.264432	0.264432	0.264432	0.264432	0.264432	0.264432	0.281421	0.27168	0.26838	0.249061	0.259333	0.259333	0.261978	0.261978	0.310894	0.309447	0.306574	0.313927	0.310894	0.31107	0.309447	0.309447	0.342904	0.342904	0.342904	0.243906	0.243906	0.246477	0.241349	0.254083	0.25291	0.246477
KY930733.1_Ascoschoengastia_indica	0.436912	0.418355	0.436912	0.436912	0.426845	0.436912	0.407993	0.426845	0.422341	0.361569	0.302498	0.302498	0.302498	0.302498	0.302498	0.305283	0.302498	0.302498	0.302498	0.302498	0.302498	0.302498	0.302498	0.305997	0.298962	0.295595	0.287515	0.301196	0.301196	0.304021	0.304021	0.330355	0.331422	0.334398	0.333488	0.330355	0.336447	0.331422	0.331422	0.375938	0.375938	0.375938	0.268988	0.268988	0.271655	0.271655	0.279537	0.282918	0.271655
MW478637.1_Ascoschoengastia_indica	0.385142	0.402887	0.385142	0.385142	0.375737	0.385142	0.357243	0.375737	0.399662	0.373184	0.285919	0.285919	0.285919	0.285919	0.285919	0.288697	0.285919	0.285919	0.285919	0.285919	0.285919	0.285919	0.285919	0.274474	0.295768	0.292295	0.258958	0.267099	0.267099	0.26978	0.264432	0.348983	0.326236	0.329204	0.340143	0.339892	0.334155	0.326236	0.326236	0.35855	0.355434	0.35855	0.240915	0.240915	0.243453	0.23839	0.248421	0.25268	0.240915
OP583854.1_Ascoschoengastia_sp.	0.387126	0.397447	0.387126	0.387126	0.383942	0.387126	0.387411	0.383942	0.387707	0.354242	0.264622	0.264622	0.264622	0.264622	0.264622	0.267296	0.264622	0.264622	0.264622	0.264622	0.264622	0.264622	0.264622	0.27072	0.2485	0.245375	0.281106	0.275404	0.275404	0.278136	0.272687	0.281687	0.299433	0.296584	0.284509	0.278984	0.281784	0.299433	0.299433	0.353108	0.346973	0.353108	0.242175	0.242175	0.244772	0.244772	0.247202	0.245146	0.239591
OP583850.1_Ascoschoengastia_sp.	0.406337	0.401863	0.406337	0.406337	0.399758	0.406337	0.400072	0.399758	0.40512	0.387996	0.289462	0.289462	0.289462	0.289462	0.289462	0.292279	0.289462	0.289462	0.289462	0.289462	0.289462	0.289462	0.289462	0.29131	0.274731	0.27142	0.291108	0.296941	0.296941	0.299774	0.294124	0.342377	0.336544	0.333513	0.339592	0.333258	0.336544	0.336544	0.336544	0.366522	0.366522	0.366522	0.247977	0.247977	0.250623	0.250623	0.250409	0.255097	0.245346
OP583804.1_Ascoschoengastia_sp.	0.393862	0.405704	0.393862	0.393862	0.387411	0.393862	0.371883	0.387411	0.406337	0.375555	0.265182	0.265182	0.265182	0.265182	0.265182	0.262501	0.265182	0.265182	0.265182	0.265182	0.265182	0.265182	0.265182	0.252197	0.233596	0.230529	0.246866	0.249641	0.249641	0.252265	0.24703	0.31592	0.319085	0.316144	0.31322	0.313005	0.307423	0.319085	0.319085	0.346364	0.346364	0.346364	0.22953	0.22953	0.232068	0.227004	0.231918	0.225445	0.22953
HQ324941.1_Leptotrombidium_imphalum	0.413733	0.44662	0.413733	0.413733	0.407021	0.413733	0.427015	0.407021	0.456544	0.405838	0.398504	0.398504	0.398504	0.398504	0.398504	0.398504	0.398504	0.398504	0.398504	0.398504	0.398504	0.398504	0.398504	0.361508	0.377593	0.373625	0.390908	0.381454	0.381454	0.378207	0.378207	0.272589	0.33814	0.335054	0.283963	0.278114	0.281154	0.33814	0.33814	0.327635	0.330647	0.327635	0.396336	0.396336	0.399669	0.396336	0.399268	0.376789	0.393024
HQ324943.1_Leptotrombidium_imphalum	0.41674	0.449737	0.41674	0.41674	0.410006	0.41674	0.430071	0.410006	0.459701	0.408812	0.39814	0.39814	0.39814	0.39814	0.39814	0.39814	0.39814	0.39814	0.39814	0.39814	0.39814	0.39814	0.39814	0.361127	0.377134	0.373181	0.390505	0.381072	0.381072	0.377836	0.377836	0.272366	0.337771	0.334694	0.2837	0.277876	0.280899	0.337771	0.337771	0.327334	0.330337	0.327334	0.395946	0.395946	0.399268	0.395946	0.39888	0.376463	0.392646
KPX9_Leptotrombidium_imphalum	0.432737	0.387707	0.432737	0.432737	0.422428	0.432737	0.399457	0.422428	0.381317	0.361955	0.387623	0.387623	0.387623	0.387623	0.387623	0.390719	0.387623	0.387623	0.387623	0.387623	0.387623	0.387623	0.387623	0.380625	0.372762	0.369003	0.407343	0.39791	0.39791	0.394725	0.394725	0.24391	0.248622	0.246004	0.238875	0.241299	0.236284	0.248622	0.248622	0.250612	0.248008	0.250612	0.400737	0.400737	0.404048	0.397447	0.400398	0.336494	0.394179
KPX7_Leptotrombidium_imphalum	0.426219	0.400398	0.426219	0.426219	0.416015	0.426219	0.386854	0.416015	0.384216	0.361589	0.397132	0.397132	0.397132	0.397132	0.397132	0.400296	0.397132	0.397132	0.397132	0.397132	0.397132	0.397132	0.397132	0.373239	0.376794	0.372992	0.42079	0.411124	0.411124	0.407845	0.407845	0.25696	0.267124	0.264414	0.249173	0.254286	0.246534	0.267124	0.267124	0.242967	0.240396	0.242967	0.388015	0.388015	0.391251	0.3848	0.394179	0.339637	0.388015
KPX10_Leptotrombidium_imphalum	0.432737	0.390933	0.432737	0.432737	0.422428	0.432737	0.402725	0.422428	0.384502	0.36516	0.390719	0.390719	0.390719	0.390719	0.390719	0.393835	0.390719	0.390719	0.390719	0.390719	0.390719	0.390719	0.390719	0.380625	0.372762	0.369003	0.4106	0.401115	0.401115	0.39791	0.39791	0.246534	0.251253	0.248622	0.241479	0.24391	0.238875	0.251253	0.251253	0.250612	0.248008	0.250612	0.397447	0.397447	0.400737	0.394179	0.39712	0.339435	0.390933
HQ324949.1_Leptotrombidium_imphalum	0.417122	0.45027	0.417122	0.417122	0.410366	0.417122	0.430487	0.410366	0.460248	0.409347	0.401826	0.401826	0.401826	0.401826	0.401826	0.401826	0.401826	0.401826	0.401826	0.401826	0.401826	0.401826	0.401826	0.365369	0.381593	0.377593	0.394231	0.384722	0.384722	0.381454	0.381454	0.275344	0.341246	0.33814	0.286787	0.280899	0.283963	0.341246	0.341246	0.330647	0.333677	0.330647	0.399669	0.399669	0.403025	0.399669	0.402613	0.379994	0.396336
AB300490.1_Leptotrombidium_imphalum	0.420535	0.44662	0.420535	0.420535	0.413733	0.420535	0.433983	0.413733	0.456544	0.405838	0.401826	0.401826	0.401826	0.401826	0.401826	0.401826	0.401826	0.401826	0.401826	0.401826	0.401826	0.401826	0.401826	0.365369	0.373625	0.369688	0.390908	0.378207	0.378207	0.374982	0.374982	0.272589	0.344371	0.341246	0.283963	0.278114	0.281154	0.344371	0.344371	0.333677	0.336726	0.333677	0.396336	0.396336	0.399669	0.396336	0.399268	0.386467	0.393024
BFX1_Leptotrombidium_deliense	0.38597	0.39715	0.38597	0.38597	0.379391	0.38597	0.421127	0.379391	0.403884	0.379084	0.386854	0.386854	0.386854	0.386854	0.386854	0.390049	0.386854	0.386854	0.386854	0.386854	0.386854	0.386854	0.386854	0.352868	0.363888	0.360086	0.422428	0.429667	0.429667	0.426219	0.426219	0.289916	0.30998	0.307021	0.28169	0.289916	0.284515	0.30998	0.30998	0.30345	0.309315	0.30345	0.338338	0.338338	0.34135	0.335344	0.344094	0.395543	0.338338
BFX2_Leptotrombidium_deliense	0.389292	0.39715	0.389292	0.389292	0.382669	0.389292	0.424648	0.382669	0.403884	0.379084	0.386854	0.386854	0.386854	0.386854	0.386854	0.390049	0.386854	0.386854	0.386854	0.386854	0.386854	0.386854	0.386854	0.352868	0.363888	0.360086	0.425841	0.433139	0.433139	0.429667	0.429667	0.292781	0.312956	0.30998	0.284515	0.292781	0.287356	0.312956	0.312956	0.306374	0.312274	0.306374	0.338338	0.338338	0.34135	0.335344	0.344094	0.395543	0.338338
BFX3_Leptotrombidium_deliense	0.382669	0.393817	0.382669	0.382669	0.376133	0.382669	0.428194	0.376133	0.400506	0.385887	0.386854	0.386854	0.386854	0.386854	0.386854	0.390049	0.386854	0.386854	0.386854	0.386854	0.386854	0.386854	0.386854	0.352868	0.363888	0.360086	0.432737	0.433139	0.433139	0.429667	0.429667	0.295663	0.312956	0.30998	0.287356	0.295663	0.290213	0.312956	0.312956	0.30345	0.309315	0.30345	0.34438	0.34438	0.347429	0.34135	0.344094	0.388854	0.338338
BFX4_Leptotrombidium_deliense	0.366122	0.377836	0.366122	0.366122	0.359813	0.366122	0.400081	0.359813	0.372139	0.384322	0.39246	0.39246	0.39246	0.39246	0.39246	0.395665	0.39246	0.39246	0.39246	0.39246	0.39246	0.39246	0.39246	0.356013	0.36325	0.359476	0.449956	0.443264	0.443264	0.443264	0.43973	0.270073	0.257173	0.254492	0.267566	0.275583	0.270306	0.257173	0.257173	0.287067	0.292781	0.287067	0.373932	0.373932	0.377126	0.370757	0.373604	0.377126	0.367602
MZ389211.1_Leptotrombidium_deliense	0.382216	0.405406	0.382216	0.382216	0.366441	0.382216	0.359169	0.366441	0.39621	0.373647	0.355662	0.355662	0.355662	0.355662	0.355662	0.358647	0.355662	0.355662	0.355662	0.355662	0.355662	0.355662	0.355662	0.366745	0.366455	0.362682	0.407021	0.407382	0.407382	0.404048	0.410737	0.308595	0.279973	0.277218	0.308793	0.305754	0.31454	0.279973	0.279973	0.309219	0.306354	0.309219	0.368315	0.368315	0.371402	0.368315	0.374275	0.344603	0.365248
OQ283728.1_Leptotrombidium_deliense	0.39715	0.386835	0.39715	0.39715	0.387216	0.39715	0.403448	0.387216	0.406838	0.404306	0.39621	0.39621	0.39621	0.39621	0.39621	0.39621	0.39621	0.39621	0.39621	0.39621	0.39621	0.39621	0.39621	0.386911	0.401764	0.397715	0.384502	0.3848	0.3848	0.381605	0.388015	0.286787	0.244292	0.241668	0.284234	0.292486	0.281417	0.244292	0.244292	0.30025	0.30025	0.30025	0.397575	0.397575	0.400942	0.397575	0.400506	0.361961	0.394231
MW475720.1_Leptotrombidium_deliense	0.421733	0.424784	0.421733	0.421733	0.415022	0.421733	0.402725	0.415022	0.435058	0.392714	0.402425	0.402425	0.402425	0.402425	0.402425	0.399168	0.402425	0.402425	0.402425	0.402425	0.402425	0.402425	0.402425	0.379393	0.383766	0.379798	0.399268	0.39888	0.39888	0.395569	0.395569	0.241885	0.260098	0.257395	0.246995	0.24458	0.244292	0.260098	0.260098	0.307707	0.304749	0.307707	0.393557	0.393557	0.396804	0.393557	0.393265	0.351862	0.390332
AB194044.1_Leptotrombidium_deliense	0.361961	0.352392	0.361961	0.361961	0.358846	0.361961	0.361065	0.358846	0.349898	0.358069	0.383192	0.383192	0.383192	0.383192	0.383192	0.383192	0.383192	0.383192	0.383192	0.383192	0.383192	0.383192	0.383192	0.38219	0.367052	0.36325	0.363884	0.367295	0.367295	0.36417	0.36417	0.230244	0.279376	0.276644	0.230347	0.232763	0.227834	0.279376	0.279376	0.279025	0.276308	0.279025	0.361651	0.361651	0.364776	0.364776	0.358256	0.328507	0.355459
KY930747.1_Leptotrombidium_deliense	0.431261	0.414717	0.431261	0.431261	0.424458	0.431261	0.421406	0.424458	0.427524	0.401996	0.381041	0.381041	0.381041	0.381041	0.381041	0.384216	0.381041	0.381041	0.381041	0.381041	0.381041	0.381041	0.381041	0.353187	0.35731	0.353522	0.391925	0.379334	0.379334	0.376149	0.382539	0.244012	0.276629	0.273835	0.246429	0.241331	0.241067	0.276629	0.276629	0.301808	0.298884	0.301808	0.394179	0.394179	0.397447	0.394179	0.39712	0.323106	0.390933
KY930748.1_Leptotrombidium_deliense	0.417456	0.431261	0.417456	0.417456	0.410856	0.417456	0.424458	0.410856	0.451439	0.388965	0.394179	0.394179	0.394179	0.394179	0.394179	0.390933	0.394179	0.394179	0.394179	0.394179	0.394179	0.394179	0.394179	0.353522	0.377134	0.373181	0.385765	0.373289	0.373289	0.370134	0.370134	0.246995	0.263579	0.260839	0.249418	0.244292	0.246708	0.263579	0.263579	0.296973	0.294057	0.296973	0.397787	0.397787	0.401088	0.397787	0.400737	0.306175	0.394509
KY930751.1_Leptotrombidium_deliense	0.434697	0.411405	0.434697	0.434697	0.427848	0.434697	0.424784	0.427848	0.424145	0.398606	0.377887	0.377887	0.377887	0.377887	0.377887	0.381041	0.377887	0.377887	0.377887	0.377887	0.377887	0.377887	0.377887	0.35696	0.353522	0.349763	0.395203	0.382539	0.382539	0.379334	0.385765	0.241331	0.279438	0.276629	0.243741	0.238665	0.238407	0.279438	0.279438	0.298884	0.295977	0.298884	0.390933	0.390933	0.394179	0.390933	0.393862	0.326013	0.387707
MG728112.1_Leptotrombidium_deliense	0.39715	0.386835	0.39715	0.39715	0.387216	0.39715	0.403448	0.387216	0.406838	0.404306	0.39621	0.39621	0.39621	0.39621	0.39621	0.39621	0.39621	0.39621	0.39621	0.39621	0.39621	0.39621	0.39621	0.386911	0.401764	0.397715	0.384502	0.3848	0.3848	0.381605	0.388015	0.286787	0.244292	0.241668	0.284234	0.292486	0.281417	0.244292	0.244292	0.30025	0.30025	0.30025	0.397575	0.397575	0.400942	0.397575	0.400506	0.361961	0.394231
HQ324977.1_Leptotrombidium_deliense	0.421733	0.428185	0.421733	0.421733	0.415022	0.421733	0.402725	0.415022	0.438531	0.382747	0.409004	0.409004	0.409004	0.409004	0.409004	0.405704	0.409004	0.409004	0.409004	0.409004	0.409004	0.409004	0.409004	0.395394	0.408261	0.404094	0.412783	0.412349	0.412349	0.408948	0.408948	0.252755	0.268295	0.265548	0.257954	0.255509	0.249712	0.268295	0.268295	0.304749	0.301808	0.304749	0.403362	0.403362	0.406673	0.403362	0.403037	0.36417	0.400072
OL982300.1_Leptotrombidium_orientale	0.410737	0.411927	0.410737	0.410737	0.397447	0.410737	0.390626	0.397447	0.407755	0.373337	0.363946	0.363946	0.363946	0.363946	0.363946	0.363946	0.363946	0.363946	0.363946	0.363946	0.363946	0.363946	0.363946	0.354989	0.377336	0.373504	0.39485	0.398504	0.398504	0.395203	0.398504	0.295864	0.255862	0.25323	0.298932	0.298697	0.301789	0.255862	0.255862	0.289671	0.289671	0.289671	0.363346	0.363346	0.366441	0.363346	0.36618	0.344094	0.360269
LC682987.1_Leptotrombidium_pallidum	0.364733	0.399096	0.364733	0.364733	0.358541	0.364733	0.379613	0.358541	0.403186	0.347369	0.387022	0.387022	0.387022	0.387022	0.387022	0.387022	0.387022	0.387022	0.387022	0.387022	0.387022	0.387022	0.387022	0.344039	0.362183	0.358466	0.378276	0.375385	0.375385	0.37227	0.37852	0.266594	0.238231	0.235686	0.258757	0.26392	0.261409	0.238231	0.238231	0.248285	0.253493	0.248285	0.364457	0.364457	0.367572	0.364457	0.361105	0.365698	0.358284
LC683074.1_Leptotrombidium_pallidum	0.372984	0.3848	0.372984	0.372984	0.366715	0.372984	0.382216	0.366715	0.395203	0.355606	0.39246	0.39246	0.39246	0.39246	0.39246	0.39246	0.39246	0.39246	0.39246	0.39246	0.39246	0.39246	0.39246	0.337035	0.362424	0.358692	0.37716	0.374275	0.374275	0.371179	0.37739	0.271224	0.240165	0.23762	0.263348	0.268536	0.266015	0.240165	0.240165	0.255433	0.260696	0.255433	0.363346	0.363346	0.366441	0.363346	0.36618	0.364671	0.363346
NC007177.1_Leptotrombidium_pallidum	0.366999	0.39485	0.366999	0.366999	0.360788	0.366999	0.375555	0.360788	0.395569	0.355963	0.382752	0.382752	0.382752	0.382752	0.382752	0.382752	0.382752	0.382752	0.382752	0.382752	0.382752	0.382752	0.382752	0.333325	0.358466	0.354776	0.371179	0.368315	0.368315	0.365248	0.371402	0.260696	0.235187	0.232662	0.252949	0.258057	0.255567	0.235187	0.235187	0.240062	0.245177	0.240062	0.363609	0.363609	0.366715	0.363609	0.360269	0.358809	0.357455
NC007601.1_Leptotrombidium_akamushi	0.402213	0.410251	0.402213	0.402213	0.39888	0.402213	0.386835	0.39888	0.416219	0.40157	0.401115	0.401115	0.401115	0.401115	0.401115	0.404341	0.401115	0.401115	0.401115	0.401115	0.401115	0.401115	0.401115	0.370884	0.371223	0.367377	0.405569	0.389367	0.389367	0.38611	0.38611	0.271949	0.288821	0.286004	0.274893	0.274681	0.272153	0.288821	0.288821	0.31367	0.310737	0.31367	0.385431	0.385431	0.388667	0.388667	0.385109	0.360158	0.379021
LC682892.1_Leptotrombidium_palpale	0.372692	0.400737	0.372692	0.372692	0.379021	0.372692	0.382539	0.379021	0.400072	0.384902	0.376942	0.376942	0.376942	0.376942	0.376942	0.376942	0.376942	0.376942	0.376942	0.376942	0.376942	0.376942	0.376942	0.351113	0.355466	0.351763	0.411699	0.398891	0.398891	0.395665	0.395665	0.240396	0.254286	0.251626	0.240276	0.240396	0.248008	0.254286	0.254286	0.279765	0.277018	0.279765	0.34537	0.34537	0.348364	0.348364	0.35115	0.36618	0.342394
LC681945.1_Leptotrombidium_palpale	0.366441	0.394179	0.366441	0.366441	0.372692	0.366441	0.376149	0.372692	0.393557	0.384902	0.376942	0.376942	0.376942	0.376942	0.376942	0.376942	0.376942	0.376942	0.376942	0.376942	0.376942	0.376942	0.376942	0.351113	0.355466	0.351763	0.408399	0.395665	0.395665	0.39246	0.39246	0.237839	0.251626	0.248981	0.237725	0.237839	0.245418	0.251626	0.251626	0.277018	0.274285	0.277018	0.34537	0.34537	0.348364	0.342394	0.35115	0.360026	0.342394
AB300499.1_Leptotrombidium_palpale	0.372692	0.390933	0.372692	0.372692	0.379021	0.372692	0.379334	0.379021	0.390332	0.378387	0.367711	0.367711	0.367711	0.367711	0.367711	0.367711	0.367711	0.367711	0.367711	0.367711	0.367711	0.367711	0.367711	0.336723	0.348086	0.344437	0.398627	0.386111	0.386111	0.389275	0.382966	0.227738	0.25696	0.254286	0.230149	0.227738	0.237725	0.25696	0.25696	0.282527	0.279765	0.282527	0.342394	0.342394	0.34537	0.339435	0.348147	0.353947	0.339435
OQ061313.1_Leptotrombidium_fletcheri	0.389737	0.419847	0.389737	0.389737	0.376916	0.389737	0.393301	0.376916	0.419847	0.357851	0.407433	0.407433	0.407433	0.407433	0.407433	0.410744	0.407433	0.407433	0.407433	0.407433	0.407433	0.407433	0.407433	0.362957	0.381841	0.37795	0.418388	0.415332	0.415332	0.411953	0.411953	0.25763	0.268355	0.265601	0.255132	0.25763	0.252437	0.268355	0.268355	0.275777	0.278562	0.275777	0.376395	0.376395	0.379642	0.37317	0.376055	0.327987	0.369965
AB300489.1_Leptotrombidium_fletcheri	0.396804	0.427432	0.396804	0.396804	0.383942	0.396804	0.393862	0.383942	0.427432	0.362333	0.408116	0.408116	0.408116	0.408116	0.408116	0.411405	0.408116	0.408116	0.408116	0.408116	0.408116	0.408116	0.408116	0.362957	0.381841	0.37795	0.41534	0.412326	0.412326	0.409004	0.409004	0.256558	0.267124	0.264414	0.254088	0.256558	0.251435	0.267124	0.267124	0.279973	0.277218	0.279973	0.392646	0.392646	0.395946	0.389367	0.392279	0.337566	0.38611
LC683071.1_Leptotrombidium_scutellare	0.375276	0.360523	0.375276	0.375276	0.381605	0.375276	0.39814	0.381605	0.375555	0.372974	0.386854	0.386854	0.386854	0.386854	0.386854	0.390049	0.386854	0.386854	0.386854	0.386854	0.386854	0.386854	0.386854	0.401764	0.418792	0.41459	0.389367	0.389735	0.389735	0.386467	0.386467	0.266348	0.269232	0.266529	0.266529	0.263668	0.269232	0.269232	0.269232	0.264623	0.26192	0.264623	0.381454	0.381454	0.384722	0.378207	0.377836	0.349898	0.378207
LC681948.1_Leptotrombidium_scutellare	0.371883	0.35721	0.371883	0.371883	0.378152	0.371883	0.394509	0.378152	0.372141	0.372624	0.389779	0.389779	0.389779	0.389779	0.389779	0.392984	0.389779	0.389779	0.389779	0.389779	0.389779	0.389779	0.389779	0.405419	0.422514	0.418294	0.389011	0.389367	0.389367	0.38611	0.38611	0.268865	0.271754	0.269044	0.269044	0.266177	0.271754	0.271754	0.271754	0.267124	0.264414	0.267124	0.381072	0.381072	0.384329	0.377836	0.383948	0.352673	0.377836
AB300498.1_Leptotrombidium_scutellare	0.363346	0.376149	0.363346	0.363346	0.369557	0.363346	0.376149	0.369557	0.382539	0.373711	0.384216	0.384216	0.384216	0.384216	0.384216	0.387411	0.384216	0.384216	0.384216	0.384216	0.384216	0.384216	0.384216	0.390494	0.432776	0.428428	0.412783	0.403025	0.403025	0.399669	0.399669	0.282743	0.285305	0.282527	0.282969	0.279973	0.285762	0.285305	0.285305	0.272366	0.269634	0.272366	0.365427	0.365427	0.368592	0.362282	0.368251	0.366122	0.359157
OM491238.1_Leptotrombidium_scutellare	0.37241	0.342604	0.37241	0.37241	0.37241	0.37241	0.398504	0.37241	0.35721	0.373337	0.380777	0.380777	0.380777	0.380777	0.380777	0.383942	0.380777	0.380777	0.380777	0.380777	0.380777	0.380777	0.380777	0.398128	0.406756	0.402641	0.38322	0.383578	0.383578	0.380342	0.380342	0.260844	0.271754	0.269044	0.263668	0.258198	0.266348	0.271754	0.271754	0.259038	0.256371	0.259038	0.368944	0.368944	0.372139	0.365769	0.371776	0.353269	0.365769
AB300494.1_Leptotrombidium_sp.	0.438428	0.442997	0.438428	0.438428	0.424141	0.438428	0.389735	0.424141	0.45027	0.398606	0.374275	0.374275	0.374275	0.374275	0.374275	0.374275	0.374275	0.374275	0.374275	0.374275	0.374275	0.374275	0.374275	0.345159	0.366745	0.362957	0.371636	0.378152	0.378152	0.375008	0.378152	0.317672	0.302042	0.299176	0.315	0.320596	0.315	0.302042	0.302042	0.320848	0.315	0.320848	0.396804	0.396804	0.400072	0.396804	0.406337	0.357455	0.400072
HQ324964.1_Leptotrombidium_chiangraiensis	0.37044	0.388667	0.37044	0.37044	0.367295	0.37044	0.391925	0.367295	0.382216	0.389369	0.353532	0.353532	0.353532	0.353532	0.353532	0.353532	0.353532	0.353532	0.353532	0.353532	0.353532	0.353532	0.353532	0.348578	0.342034	0.338371	0.390505	0.390908	0.390908	0.387608	0.387608	0.238536	0.259869	0.257173	0.236117	0.243731	0.238701	0.259869	0.259869	0.282321	0.285091	0.282321	0.342604	0.342604	0.345589	0.345589	0.34537	0.324818	0.342604
AB300488.1_Leptotrombidium_chiangraiensis	0.367295	0.385431	0.367295	0.367295	0.36417	0.367295	0.388667	0.36417	0.379021	0.386047	0.350538	0.350538	0.350538	0.350538	0.350538	0.350538	0.350538	0.350538	0.350538	0.350538	0.350538	0.350538	0.350538	0.344901	0.338371	0.334735	0.387216	0.387608	0.387608	0.384329	0.384329	0.235959	0.257173	0.254492	0.233547	0.241127	0.236117	0.257173	0.257173	0.279566	0.282321	0.279566	0.339637	0.339637	0.342604	0.342604	0.342394	0.321868	0.339637
AB300492.1_Leptotrombidium_intermedium	0.407285	0.411927	0.407285	0.407285	0.393817	0.407285	0.401088	0.393817	0.421361	0.361955	0.370968	0.370968	0.370968	0.370968	0.370968	0.370968	0.370968	0.370968	0.370968	0.370968	0.370968	0.370968	0.370968	0.327315	0.344661	0.341024	0.356544	0.353734	0.353734	0.350731	0.353734	0.253384	0.266177	0.268865	0.256192	0.258675	0.258852	0.266177	0.266177	0.27836	0.27836	0.27836	0.354171	0.354171	0.35721	0.354171	0.360026	0.350812	0.354171
OR820651.1_Ericotrombidium_kazeruni	0.456916	0.402339	0.456916	0.456916	0.453369	0.456916	0.456572	0.453369	0.418376	0.372063	0.433467	0.433467	0.433467	0.433467	0.433467	0.433467	0.433467	0.433467	0.433467	0.433467	0.433467	0.433467	0.433467	0.404938	0.420258	0.416091	0.425912	0.436789	0.436789	0.433268	0.433268	0.227686	0.263851	0.261103	0.23313	0.225102	0.225317	0.263851	0.263851	0.269991	0.269991	0.269991	0.389351	0.389351	0.392567	0.389351	0.402045	0.415334	0.395803
OR820646.1_Ericotrombidium_caucasicum	0.464084	0.415673	0.464084	0.464084	0.460487	0.464084	0.453038	0.460487	0.425179	0.372063	0.426664	0.426664	0.426664	0.426664	0.426664	0.426664	0.426664	0.426664	0.426664	0.426664	0.426664	0.426664	0.426664	0.396808	0.420258	0.416091	0.425912	0.436789	0.436789	0.433268	0.433268	0.21743	0.263851	0.261103	0.217625	0.219974	0.210049	0.263851	0.263851	0.26442	0.26442	0.26442	0.389351	0.389351	0.392567	0.389351	0.402045	0.405334	0.395803
KY888693.1_Neotrombicula_vulgaris	0.420779	0.399949	0.420779	0.420779	0.414221	0.420779	0.417765	0.414221	0.396734	0.377542	0.280524	0.280524	0.280524	0.280524	0.280524	0.283176	0.280524	0.280524	0.280524	0.280524	0.280524	0.280524	0.280524	0.267083	0.276654	0.273386	0.311336	0.305902	0.305902	0.305902	0.303093	0.329317	0.341769	0.338802	0.320885	0.32646	0.318068	0.341769	0.341769	0.354312	0.348214	0.354312	0.297724	0.297724	0.30051	0.297724	0.29476	0.294954	0.28946
OM002623.1_Neotrombicula_gardellai	0.489397	0.472202	0.489397	0.489397	0.485594	0.489397	0.485055	0.485594	0.475934	0.396174	0.327214	0.327214	0.327214	0.327214	0.327214	0.33019	0.327214	0.327214	0.327214	0.327214	0.327214	0.327214	0.327214	0.32033	0.330931	0.327227	0.365965	0.37199	0.37199	0.375269	0.375269	0.394065	0.359888	0.356734	0.397702	0.390797	0.387866	0.359888	0.359888	0.376937	0.380173	0.376937	0.355522	0.355522	0.358627	0.358627	0.355178	0.33789	0.349368
[truncated: 55 more columns]
